# Supplementary material for: Chromophore Quench-Labeling for Active Sites Counting in Ti-Based Ziegler–Natta Catalysts
Source: Polymers (Basel). 2025 Apr 28;17(9):1211. doi: 10.3390/polym17091211 (PMC12073164; doi:10.3390/polym17091211)
Supplement: Supplementary file 1 [file polymers-17-01211-s001.zip]

Archive with 1 entries (1 files):
- polymers-3572468-supplementary.pdf
